# Supplementary material for: Isolation, Characterization and In Silico Studies of Secondary Metabolites from the Whole Plant of Polygala inexpectata Peşmen & Erik
Source: Molecules. 2022 Jan 21;27(3):684. doi: 10.3390/molecules27030684 (PMC8838668; doi:10.3390/molecules27030684)
Supplement: Supplementary file 1 [file molecules-27-00684-s001.zip]

Archive with 1 entries (1 files):
- molecules-1548138-supplementary.pdf
